# Supplementary material for: Polyploidization and pseudogenization in allotetraploid frog Xenopus laevis promote the evolution of aquaporin family in higher vertebrates
Source: BMC Genomics. 2020 Jul 29;21:525. doi: 10.1186/s12864-020-06942-y (PMC7392679; doi:10.1186/s12864-020-06942-y)
Supplement: Supplementary file 14 — Additional file 14: Table S3. Expression of AQP family in different organs and at different development stages in X. laevis genome. [file 12864_2020_6942_MOESM14_ESM.xls]

## Sheet: Tissue-TPM
	SRR2515135	SRR2515149	SRR2515136	SRR2515150	SRR2515137	SRR2515151	SRR2515138	SRR2515152	SRR2515139	SRR2515153	SRR2515140	SRR2515154	SRR2515141	SRR2515155	SRR2515142	SRR2515156	SRR2515143	SRR2515157	SRR2515144	SRR2515158	SRR2515145	SRR2515159	SRR2515146	SRR2515160	SRR2515147	SRR2515161	SRR2515148	SRR2515162
	Brain-1	Brain-2	Eye-1	Eye-2	Heart-1	Heart-2	Intestine-1	Intestine-2	Kidney-1	Kidney-2	Liver-1	Liver-2	Lung-1	Lung-2	Muscle-1	Muscle-2	Ovary-1	Ovary-2	Pancreas-1	Pancreas-2	Skin-1	Skin-2	Spleen-1	Spleen-2	Stomach-1	Stomach-2	Testis-1	Testis-2
Xla.L_AQPc1	0	0.091551	287.121	344.988	0	0.074408	0	0	0.056007	0	0	0	0	0	0	0	0	0	0	0	0	0	0	0	0.041441	0	0	0
Xla.S_AQPc1	2.85162	3.3176	687.653	931.653	0.988363	0.510271	1.72673	3.80882	1.02595	1.39953	0	0.298157	0.680553	0.435549	0.082662	0.515095	0.782356	0.069589	0.311739	0.205728	0.397876	1.09061	0.399339	0.307465	2.41696	1.90229	16.8658	3.79181
Xla.L_AQPc3	0	0	0	0	0	0.097319	0	0	0	0.258673	0	0	1.41502	4.86435	0	0	0	0	0	0	0	0	0	0	0	0	1.15943	0.314421
Xla.S_AQPc3	0.536703	0.259615	1.86519	1.86466	0.79129	1.63931	0	0	0	0	0	0	0	0	0	0	0	0	0	0	0	0	0	0	0	0	0	0
Xla.S_AQPc6	0	0	0	0	0	0	0	0	0	0	0	0	0	0	0	0	0	0	0	0	2.99892	0.351543	0	0	0	0	0	0.077071
Xla.L_AQPc4	0.52207	0	0	0	0	0	0	0	0	0	0	0	0	0	0	0	0	0	0	0	0	0	0	0	0	0	0.167849	0.086199
Xla.S_AQPc4	1.45038	1.4609	9.1667	4.50824	0.378008	1.21353	0	0	0.084363	0.293077	0	0.021083	27.1318	31.0868	0	0	0	0	0	0.069721	20.5304	14.6139	0	0	0.993658	1.20699	0.101507	0.04018
Xla.L_AQPc5	0.51069	0.44822	2.77963	0	0	0	0	0.100913	0	0	0	0	18.8219	25.5751	0	0	0	0	0	0	77.1076	18.1926	0	0	0.053402	0.107822	0	0
Xla.S_AQPc5	0.132414	0.120025	3.03249	0.122261	0	0	0	0	0	0	0	0	0	0	0	0	0	0	0	0	52.5089	15.5765	0	0	0	0	0.165254	0
Xla.L_AQPc7	226.069	359.674	223.641	343.818	530.329	468.004	20.9498	16.287	26.7923	52.6091	1.68298	38.1532	469.145	323.395	62.6619	181.771	0.617837	3.98994	23.1172	66.838	13.1182	8.46051	8.92271	7.20789	16.6174	45.1422	452.697	852.336
Xla.S_AQPc7	27.2676	48.1725	77.1849	109.773	6.42115	6.08304	13.2546	3.83747	26.4026	14.9462	2.19015	16.4839	868.699	278.792	49.2226	46.7174	0.408175	1.12311	16.0932	12.2339	11.0456	1.65452	95.583	54.8101	7.79039	2.87734	122.313	226.21
Xla.L_AQPc8	0.144503	0	0.276367	0	2.20385	0.558853	0.057544	0.109893	0	0	0	0	62.8337	26.3975	5.87108	1.72246	0	0	0	0	0.062294	0	0	0	0	0	0.896419	0.190234
Xla.S_AQPc8	0	0	0.466381	0.133638	5.91207	1.72465	0	0	0	0	0	0	152.428	150.831	50.521	15.1254	0	0	0	0	0	0	0	0	0	0	1.28995	0.255676
Xla.L_AQPc9	0	0	0	0	0	0	0	0	0	0	0	0	0	0	0	0	0	0	0	0	0	0	0	0	0	0	0	0
Xla.S_AQPc9	0	0	0	0	0	0	0	0	0	0	0	0	0	0	0	0	0	0	0	0	0	0	0	0	0	0	0.197213	0
Xla.L_AQPc10	0.873296	0.488588	20.9744	14.4405	0.765861	0.34222	3.12046	0.86688	1.44114	0.24632	0.797433	0.143833	1.25133	0.609381	1.06821	0.379092	0	0	0.140709	0.099913	15.1504	39.1156	1.17504	0.539419	0.549597	0.54206	0.533532	0
Xla.S_AQPc10	0	0	12.8624	5.09839	0	0	0	0	0.932447	1.46771	0	0	2.57567	2.15815	0	0	0.029206	0.088964	0	0	15.4288	46.7858	0	0	0.32625	0.394716	0	0
Xla.L_AQPc2	0.479714	0.868221	0.753086	0.785581	0	0	0	0	0	0	0	0	0	0	0	0	0	0	0	0	0	0.079898	0	0	0	0	1.77133	0.363973
Xla.L_AQPg1	4.50532	6.25142	25.5062	49.2349	0.231086	0.112428	155.783	8.5436	2.26489	1.11172	0.720166	0.376726	83.1181	13.5439	6.34394	3.23827	0.549611	0.22776	0.450001	0.707952	25.4754	12.4659	62.8815	21.84	41.8152	13.7243	0.348072	1.40527
Xla.S_AQPg1	0.205352	0.063556	256.702	147.555	0.101517	0.324778	15.3518	1.74032	2.58887	5.17488	0.028337	0.108885	33.0624	93.298	0.205202	0.329969	0.124315	0.046066	0.223323	0.671465	268.582	140.534	1.49341	4.47665	0.905218	0.482702	3.79842	1.22354
Xla.L_AQPg2	0	0	0	0	0	0	9.81713	19.1012	3.21691	4.47903	0	0	0	0	0	0	0	0	0	0.059118	0	0	0	0	1.73909	0.825137	0	0
Xla.S_AQPg2	0	0	0	0	0	0	1.0789	8.73282	0.547573	1.80283	0	0.176916	0	0	0	0	0	0	0	0.066903	0	0	0	0	5.00016	4.08092	0.128971	0
Xla.L_AQPg5	0	0	0	0	0	0	254.648	963.587	93.4307	80.486	0	0	0	0	0	0.369145	0.044348	0	0	0	0	0	0	0.298126	0	0	0.113489	0
Xla.L_AQPg4	0.270501	0.238103	2.46254	1.98029	6.06916	5.2755	0.107448	0.093246	0.390601	0.195559	56.7189	40.0846	0.570682	0.494571	1.84854	2.38433	3.88518	2.14214	1.20473	1.12156	0.119212	0.126365	0.286206	0.607615	0.249312	0.07901	3.72338	1.83019
Xla.S_AQPg4	0.233565	0.282566	1.7287	0.876192	0.243277	0.257845	0	0.077695	0.237126	0.253962	52.9673	11.9224	0.393701	0.23336	0.835555	3.16321	1.70541	0.829411	0	0.04007	0.061973	0.153415	0.289994	0.643598	0.086543	0.102556	1.54867	0.470686
Xla.L_AQPg3	0.222239	0	8.54926	20.8961	0	0	0	0	3.87574	4.48021	0	0.060288	0	0	0	0.024014	74.7832	238.116	0.041206	0	0.398822	0.111801	0.390592	0.082539	0	0.064432	0.356364	0
Xla.L_AQP8.1	0.498296	0.774124	0.903216	0.647592	0	0.634789	32.9724	0.223055	0	0	9.6542	7.93122	86.1368	46.1534	0.626907	0	0	0	0.45314	0.36738	2285.91	1879.82	0	0	0	0	0.074312	0
Xla.S_AQP8.1	0	0	0	0	0	0	482.792	304.543	0	0.099733	1.34326	0.17962	95.8348	44.0737	0	0.239499	0.251942	0.071722	0.439973	0	0	0	0	0.028728	13.0025	7.92497	69.8087	26.4179
Xla.S_AQP8.2	0	0	0	0	0.013589	0	0	0	1.3048	0.782463	0.722375	0	0	0	0	0.006717	0	0	0	0	0	0	0.24701	0.32927	0	0	0	0.07573
Xla.L_AQPs1	2.67744	3.36631	4.433	6.17166	1.65875	1.63692	16.0421	20.0966	22.1101	23.3942	8.55199	17.508	2.81921	2.32848	1.19076	0.96856	9.12882	6.41402	0.794595	1.0972	1.12338	0.456013	1.06387	1.43259	1.72742	2.22211	1.76577	1.98093
Xla.L_AQPs2	0	0	0.174625	0.177422	0	0	0	0.255855	1.29718	1.49205	0	0	0.06088	0	0	0	0	0	122.072	49.7347	0.940846	0.10753	0	0	0	0	0	0
Xla.S_AQPs2	0.721859	1.10429	0.088398	0.144572	0	0.219004	0.070561	0.310175	0.232764	1.26046	0.195414	0.225709	0.200729	0	0	0	0	0.041097	57.1179	21.694	0.059217	0.083588	0.884879	0.36182	0.146451	0.246409	0.106818	0

## Sheet: Tissue-FPKM
	SRR2515135	SRR2515149	SRR2515136	SRR2515150	SRR2515137	SRR2515151	SRR2515138	SRR2515152	SRR2515139	SRR2515153	SRR2515140	SRR2515154	SRR2515141	SRR2515155	SRR2515142	SRR2515156	SRR2515143	SRR2515157	SRR2515144	SRR2515158	SRR2515145	SRR2515159	SRR2515146	SRR2515160	SRR2515147	SRR2515161	SRR2515148	SRR2515162
	Brain-1	Brain-2	Eye-1	Eye-2	Heart-1	Heart-2	Intestine-1	Intestine-2	Kidney-1	Kidney-2	Liver-1	Liver-2	Lung-1	Lung-2	Muscle-1	Muscle-2	Ovary-1	Ovary-2	Pancreas-1	Pancreas-2	Skin-1	Skin-2	Spleen-1	Spleen-2	Stomach-1	Stomach-2	Testis-1	Testis-2
Xla.L_AQPc1	0	0.030356	110.044	152.508	0	0.029794	0	0	0.020502	0	0	0	0	0	0	0	0	0	0	0	0	0	0	0	0.019095	0	0	0
Xla.S_AQPc1	0.871565	1.10004	263.555	411.853	0.328918	0.204318	0.67073	1.70513	0.37556	0.543802	0	0.16728	0.259322	0.202114	0.034695	0.213025	0.244774	0.029794	0.252021	0.171007	0.183812	0.536184	0.154491	0.138811	1.11368	0.987328	6.82617	1.78993
Xla.L_AQPc3	0	0	0	0	0	0.038967	0	0	0	0.100511	0	0	0.539187	2.25728	0	0	0	0	0	0	0	0	0	0	0	0	0.469264	0.148423
Xla.S_AQPc3	0.164037	0.086082	0.714867	0.824305	0.263334	0.656396	0	0	0	0	0	0	0	0	0	0	0	0	0	0	0	0	0	0	0	0	0	0
Xla.S_AQPc6	0	0	0	0	0	0	0	0	0	0	0	0	0	0	0	0	0	0	0	0	1.38545	0.172832	0	0	0	0	0	0.036382
Xla.L_AQPc4	0.159565	0	0	0	0	0	0	0	0	0	0	0	0	0	0	0	0	0	0	0	0	0	0	0	0	0	0.067934	0.04069
Xla.S_AQPc4	0.443292	0.484397	3.5133	1.99294	0.125798	0.485912	0	0	0.030882	0.113878	0	0.011828	10.3385	14.4257	0	0	0	0	0	0.057954	9.48472	7.18478	0	0	0.457856	0.626456	0.041084	0.018967
Xla.L_AQPc5	0.156087	0.148619	1.06534	0	0	0	0	0.045177	0	0	0	0	7.17203	11.868	0	0	0	0	0	0	35.6225	8.94421	0	0	0.024606	0.055962	0	0
Xla.S_AQPc5	0.040471	0.039797	1.16226	0.054048	0	0	0	0	0	0	0	0	0	0	0	0	0	0	0	0	24.2583	7.65799	0	0	0	0	0.066884	0
Xla.L_AQPc7	69.0953	119.259	85.7145	151.99	176.489	187.394	8.13772	7.29136	9.80758	20.4419	0.554393	21.4057	178.766	150.07	26.3007	75.1741	0.193301	1.70824	18.6888	55.5575	6.0604	4.15951	3.45189	3.25413	7.65694	23.4298	183.222	402.346
Xla.S_AQPc7	8.33404	15.9728	29.5825	48.5269	2.1369	2.43572	5.1486	1.71796	9.66492	5.8075	0.721461	9.24823	331.014	129.372	20.6599	19.3206	0.127705	0.480843	13.0103	10.1692	5.10291	0.813428	36.9778	24.745	3.58964	1.4934	49.5042	106.782
Xla.L_AQPc8	0.044166	0	0.105923	0	0.733422	0.223771	0.022352	0.049197	0	0	0	0	23.9425	12.2496	2.46424	0.712349	0	0	0	0	0.028779	0	0	0	0	0	0.362812	0.0898
Xla.S_AQPc8	0	0	0.178749	0.059077	1.96748	0.69057	0	0	0	0	0	0	58.0822	69.9923	21.2049	6.25534	0	0	0	0	0	0	0	0	0	0	0.522087	0.120692
Xla.L_AQPc9	0	0	0	0	0	0	0	0	0	0	0	0	0	0	0	0	0	0	0	0	0	0	0	0	0	0	0	0
Xla.S_AQPc9	0	0	0	0	0	0	0	0	0	0	0	0	0	0	0	0	0	0	0	0	0	0	0	0	0	0	0.079819	0
Xla.L_AQPc10	0.266913	0.162004	8.03881	6.38368	0.254872	0.137029	1.21211	0.388085	0.527545	0.09571	0.262683	0.080697	0.476814	0.28278	0.448352	0.156779	0	0	0.113755	0.08305	6.99925	19.2308	0.454583	0.24353	0.253242	0.281341	0.215939	0
Xla.S_AQPc10	0	0	4.92973	2.25383	0	0	0	0	0.341331	0.570297	0	0	0.981449	1.00148	0	0	0.009138	0.038089	0	0	7.12784	23.0017	0	0	0.150329	0.204866	0	0
Xla.L_AQPc2	0.146619	0.287881	0.288634	0.347279	0	0	0	0	0	0	0	0	0	0	0	0	0	0	0	0	0	0.039281	0	0	0	0	0.716919	0.171814
Xla.L_AQPg1	1.377	2.07282	9.7757	21.7651	0.076903	0.045017	60.5122	3.8248	0.829085	0.43197	0.23723	0.21136	31.6718	6.28499	2.66271	1.33923	0.171955	0.097512	0.363797	0.588468	11.7692	6.12872	24.3267	9.86006	19.2675	7.12319	0.140877	0.663359
Xla.S_AQPg1	0.062764	0.021074	98.3856	65.2294	0.033784	0.130045	5.96324	0.779106	0.94768	2.01076	0.009334	0.061089	12.5983	43.2945	0.086128	0.136463	0.038894	0.019723	0.180542	0.55814	124.081	69.0921	0.577747	2.02106	0.417104	0.250532	1.53735	0.577572
Xla.L_AQPg2	0	0	0	0	0	0	3.81336	8.5512	1.17758	1.74038	0	0	0	0	0	0	0	0	0	0.04914	0	0	0	0	0.801332	0.428264	0	0
Xla.S_AQPg2	0	0	0	0	0	0	0.419088	3.90951	0.200444	0.700511	0	0.099258	0	0	0	0	0	0	0	0.055611	0	0	0	0	2.30396	2.11808	0.052199	0
Xla.L_AQPg5	0	0	0	0	0	0	98.9153	431.379	34.2012	31.2737	0	0	0	0	0	0.152665	0.013875	0	0	0	0	0	0	0.134594	0	0	0.045933	0
Xla.L_AQPg4	0.082675	0.078949	0.943814	0.875423	2.01976	2.11237	0.041737	0.041745	0.142983	0.075986	18.6838	22.4893	0.217456	0.229503	0.775878	0.986073	1.21555	0.917128	0.973943	0.932272	0.055074	0.062126	0.110723	0.274318	0.114878	0.041008	1.50698	0.863943
Xla.S_AQPg4	0.071387	0.093692	0.662556	0.387335	0.08096	0.103244	0	0.034782	0.086802	0.09868	17.448	6.68901	0.150018	0.10829	0.350703	1.30819	0.533568	0.355101	0	0.033307	0.02863	0.075425	0.112189	0.290564	0.039877	0.053228	0.626801	0.222188
Xla.L_AQPg3	0.067925	0	3.27666	9.23746	0	0	0	0	1.41875	1.74084	0	0.033825	0	0	0	0.009931	23.3972	101.946	0.033313	0	0.18425	0.054966	0.151106	0.037264	0	0.033442	0.144233	0
Xla.L_AQP8.1	0.152298	0.256681	0.346174	0.286279	0	0.254177	12.8078	0.099857	0	0	3.1802	4.44977	32.8221	21.4173	0.263129	0	0	0	0.366335	0.305376	1056.05	924.191	0	0	0	0	0.030077	0
Xla.S_AQP8.1	0	0	0	0	0	0	187.535	136.338	0	0.038752	0.442484	0.100775	36.5175	20.4522	0	0.099048	0.078825	0.030707	0.35569	0	0	0	0	0.01297	5.99126	4.11323	28.254	12.4706
Xla.S_AQP8.2	0	0	0	0	0.004522	0	0	0	0.477636	0.304035	0.237958	0	0	0	0	0.002778	0	0	0	0	0	0	0.09556	0.148655	0	0	0	0.035748
Xla.L_AQPs1	0.818328	1.11618	1.69903	2.72829	0.552016	0.655442	6.23139	8.99684	8.09362	9.0901	2.81712	9.82279	1.07425	1.08052	0.499792	0.400562	2.85611	2.74607	0.642379	0.91202	0.518984	0.224193	0.411572	0.646769	0.795958	1.15332	0.714668	0.9351
Xla.L_AQPs2	0	0	0.066928	0.078432	0	0	0	0.114541	0.474844	0.579752	0	0	0.023198	0	0	0	0	0	98.6874	41.3408	0.434656	0.052866	0	0	0	0	0	0
Xla.S_AQPs2	0.220628	0.366156	0.03388	0.063911	0	0.087692	0.027409	0.138859	0.085206	0.489768	0.064371	0.126633	0.076487	0	0	0	0	0.017595	46.1762	18.0326	0.027357	0.041095	0.342329	0.16335	0.067481	0.127892	0.043233	0

## Sheet: Development-TPM
	SRR2517984	SRR2517985	SRR2517986	SRR2589787	SRR2589788	SRR2589789	SRR2589790	SRR2589791	SRR2589792	SRR2589793	SRR2589794	SRR2589795	SRR2589796	SRR2589797	SRR2589798	SRR2589799	SRR2589800	SRR2589801	SRR2589802	SRR2589803	SRR2589804	SRR2517981	SRR2517999	SRR2517982	SRR2517996
	Os 1-2	Os 3-4	Os 5-6	NF stage 0	NF stage 2	NF stage 6	NF stage 6.5	NF stage 7	NF stage 8	NF stage 8.5	NF stage 9	NF stage 10	NF stage 12	NF stage 14	NF stage 16	NF stage 18	NF stage 20	NF stage 23	NF stage 26	NF stage 30	NF stage 33	NF stage 35-1	NF stage 35-2	NF stage 40-1	NF stage 40-2
Xla.L_AQPc1	0	0	0	0	0	0	0	0	0	0	0	0.032645	0	0	0	0	0	0	0	1.54845	3.30545	13.3159	3.54005	30.4346	0
Xla.S_AQPc1	0.438366	0.478019	0.609951	0.101427	0.600705	0.249438	0.248674	0.40388	0.256302	0.248198	0.16951	0.076368	0.05823	0	0.118551	0.221226	0.379017	0.178883	0.201341	1.17899	2.01529	12.4862	3.00109	17.458	0.296664
Xla.L_AQPc3	0	0	0	0	0	0	0	0	0	0	0	0	0	0	0	0	0	0	0	0	0	0	0.062274	0	0
Xla.S_AQPc3	0	0	0	0	0	0	0	0	0	0	0	0	0	0	0	0	0	0	0	0	0.088501	0	0	0	0
Xla.S_AQPc6	0	0	0	0	0	0	0	0	0	0	0	0	0	0	0	0	0	0	0	0	0	0	0	0	0
Xla.L_AQPc4	0	0	0	0	0	0	0	0	0	0	0	0	0	0	0	0	0	0	0	0	0	0	0	0	0
Xla.S_AQPc4	0	0	0	0	0	0	0	0	0	0	0	0	0	0	0	0	0	0	0	0	0	0	0	0	0
Xla.L_AQPc5	0	0	0	0	0	0	0	0	0	0	0	0	0	0	0	0	0	0	0	0	0	0	0	0	0
Xla.S_AQPc5	0	0	0	0	0	0	0	0	0	0	0	0	0	0	0	0	0	0	0	0.049541	0	0	0	0	0
Xla.L_AQPc7	0.212528	0.385032	0.125002	0	0	0	0	0	0	0	0	0	0	0	0	0.099873	0	0	0	0.810375	3.34965	11.6953	5.28045	10.2993	0.232144
Xla.S_AQPc7	0.133832	2.37615	0.834599	0	0	0	0	0	0	0	0	0	0	0	0	0	0	0	0	1.08954	3.02086	5.99263	4.55278	6.63794	0
Xla.L_AQPc8	0	0	0	0	0	0	0	0	0	0	0	0	0	0	0	0	0	0	0	0	0	0	0	0	0
Xla.S_AQPc8	0	0	0	0	0	0	0	0	0	0	0	0	0	0	0	0	0	0	0	0	0.031958	0	0	0	0
Xla.L_AQPc9	0	0	0	0	0	0	0	0	0	0	0	0.110009	0	0	0	0	0	0	0	0	0.089929	0	0.020793	0	0
Xla.S_AQPc9	0	0	0	0	0	0	0	0	0	0	0	0	0	0	0	0	0	0	0	0	0	0.052671	0	0.289521	0
Xla.L_AQPc10	0	0	0	0	0	0	0	0	0	0	0.049186	0	0.168405	1.95563	3.60789	3.41396	7.77602	14.2099	14.7776	21.3052	14.9275	19.5821	7.40309	14.7307	0
Xla.S_AQPc10	0	0.145409	0	0.057388	0.171393	0	0.053515	0.104681	0.259139	0.080636	0.058366	0	0.195217	1.66463	1.00849	2.24999	2.71381	3.98811	3.63711	5.20172	4.27112	5.82882	2.66007	7.70663	0
Xla.L_AQPc2	0	0	0	0	0	0	0	0	0	0	0	0	0	0	0	0	0	0	0	0	0	0	0	0.383157	0
Xla.L_AQPg1	0.132171	0.246514	0.235405	0.569172	0.441505	0.142003	0.321315	0.097262	0.272168	0.225382	0.139967	0.14988	0	4.33817	3.11053	4.25171	1.74661	1.60193	5.44168	8.07517	7.90742	27.2423	14.471	17.2542	0.878262
Xla.S_AQPg1	0	0.184844	0.113023	0	0.038335	0	0.081897	0	0.109822	0.104176	0.06643	0.054538	0	0.041011	0.429471	0.648592	0.377594	0.120082	0.442728	0.34065	0.710503	1.25896	1.26202	0.519681	0
Xla.L_AQPg2	0	0	0	0	0	0	0	0	0	0	0	0	0	0	0	0	0	0	0	0	0	0.104521	0.050137	0	0
Xla.S_AQPg2	0	0	0	0	0	0	0	0	0	0	0	0	0	0	0	0	0	0	0	0	0	0	0.015414	0.064282	0
Xla.L_AQPg5	0	0	0	0	0	0	0.079246	0.122051	0	0	0	0	0	0	0	0	0	0	0	0	0	0.074814	0.160416	0.056119	0
Xla.L_AQPg4	1.82218	4.22948	6.65193	0.187068	2.26719	0.934114	2.93844	3.11977	3.31181	1.80036	3.12588	0.414859	0.258355	0.142076	0.086437	0.250685	0.383753	1.93312	2.41125	4.92476	3.0457	4.26681	2.04016	4.8974	0.122375
Xla.S_AQPg4	0.85174	1.26055	1.59054	0	0.155584	0	0.427699	0.362856	0.423881	0.14302	0.156887	0.095232	0.118221	0.098683	0.174256	0.042947	0	0.275843	0.142749	1.28861	1.37175	3.88596	2.08645	5.90545	0
Xla.L_AQPg3	297.266	129.016	116.649	33.8941	27.4173	11.317	22.4782	27.0816	28.6698	15.978	13.794	2.07221	0.777	0.37642	0.151874	0	0.308238	0.194236	0.142738	0.080895	0.102527	0.14758	0.128483	0.155795	272.241
Xla.L_AQP8.1	0	0	0	0	0	0	0	0	0	0	0	0	0	0	0	0	0	0	0	0	0	0	0	0.076019	0
Xla.S_AQP8.1	0.092386	0	0	0	0	0	0	0	0	0.170753	0	0	0	0	0	0	0	0	0	0	0	0	0	0	0
Xla.S_AQP8.2	0	0	0	0	0	0	0	0	0	0	0	0	0	0	0	0	0	0	0	0	0	0	0	1.62929	0
Xla.L_AQPs1	8.42305	8.01358	9.9018	1.4691	3.97065	2.45213	6.63324	7.894	7.51255	5.75926	6.42151	2.12738	2.61401	5.47	6.20959	6.52936	11.1144	11.4264	12.127	15.4504	12.0292	28.0405	19.7694	23.6976	5.4825
Xla.L_AQPs2	0	0	0	0	0	0	0.079638	0	0	0.078798	0	0	0	0	0	0	0.068081	0	0	0.110892	0.04368	0.439572	0.193093	2.78714	0
Xla.S_AQPs2	0.039227	0.242495	0.200316	0	0	0	0	0	0	0	0.049697	0	0.135727	0.22025	0.08128	0.237817	0.496254	0	0.16576	0.126311	0.089326	0.244539	0.15401	0.634956	0

## Sheet: Development-FPKM
	SRR2517984	SRR2517985	SRR2517986	SRR2589787	SRR2589788	SRR2589789	SRR2589790	SRR2589791	SRR2589792	SRR2589793	SRR2589794	SRR2589795	SRR2589796	SRR2589797	SRR2589798	SRR2589799	SRR2589800	SRR2589801	SRR2589802	SRR2589803	SRR2589804	SRR2517981	SRR2517999	SRR2517982	SRR2517996
	Os 1-2	Os 3-4	Os 5-6	NF stage 0	NF stage 2	NF stage 6	NF stage 6.5	NF stage 7	NF stage 8	NF stage 8.5	NF stage 9	NF stage 10	NF stage 12	NF stage 14	NF stage 16	NF stage 18	NF stage 20	NF stage 23	NF stage 26	NF stage 30	NF stage 33	NF stage 35-1	NF stage 35-2	NF stage 40-1	NF stage 40-2
Xla.L_AQPc1	0	0	0	0	0	0	0	0	0	0	0	0.025373	0	0	0	0	0	0	0	0.664891	1.58016	5.49855	1.64081	13.6807	0
Xla.S_AQPc1	0.206	0.192063	0.239434	0.059631	0.293791	0.194768	0.125776	0.187133	0.114589	0.119473	0.081943	0.059357	0.036045	0	0.060649	0.111164	0.17367	0.089487	0.093788	0.506247	0.9634	5.15596	1.391	7.84759	0.097184
Xla.L_AQPc3	0	0	0	0	0	0	0	0	0	0	0	0	0	0	0	0	0	0	0	0	0	0	0.028864	0	0
Xla.S_AQPc3	0	0	0	0	0	0	0	0	0	0	0	0	0	0	0	0	0	0	0	0	0.042307	0	0	0	0
Xla.S_AQPc6	0	0	0	0	0	0	0	0	0	0	0	0	0	0	0	0	0	0	0	0	0	0	0	0	0
Xla.L_AQPc4	0	0	0	0	0	0	0	0	0	0	0	0	0	0	0	0	0	0	0	0	0	0	0	0	0
Xla.S_AQPc4	0	0	0	0	0	0	0	0	0	0	0	0	0	0	0	0	0	0	0	0	0	0	0	0	0
Xla.L_AQPc5	0	0	0	0	0	0	0	0	0	0	0	0	0	0	0	0	0	0	0	0	0	0	0	0	0
Xla.S_AQPc5	0	0	0	0	0	0	0	0	0	0	0	0	0	0	0	0	0	0	0	0.021272	0	0	0	0	0
Xla.L_AQPc7	0.099873	0.154702	0.049069	0	0	0	0	0	0	0	0	0	0	0	0	0.050185	0	0	0	0.347967	1.60129	4.82937	2.44747	4.62967	0.076048
Xla.S_AQPc7	0.062891	0.954712	0.327619	0	0	0	0	0	0	0	0	0	0	0	0	0	0	0	0	0.467838	1.44411	2.47455	2.11021	2.98383	0
Xla.L_AQPc8	0	0	0	0	0	0	0	0	0	0	0	0	0	0	0	0	0	0	0	0	0	0	0	0	0
Xla.S_AQPc8	0	0	0	0	0	0	0	0	0	0	0	0	0	0	0	0	0	0	0	0	0.015278	0	0	0	0
Xla.L_AQPc9	0	0	0	0	0	0	0	0	0	0	0	0.085504	0	0	0	0	0	0	0	0	0.04299	0	0.009637	0	0
Xla.S_AQPc9	0	0	0	0	0	0	0	0	0	0	0	0	0	0	0	0	0	0	0	0	0	0.02175	0	0.130143	0
Xla.L_AQPc10	0	0	0	0	0	0	0	0	0	0	0.023777	0	0.104245	1.0252	1.84574	1.71548	3.56307	7.10852	6.88371	9.14827	7.13603	8.08606	3.43132	6.62163	0
Xla.S_AQPc10	0	0.058424	0	0.033739	0.083824	0	0.027067	0.048503	0.115857	0.038815	0.028215	0	0.120842	0.872651	0.515928	1.1306	1.2435	1.99506	1.69423	2.23357	2.04179	2.4069	1.23294	3.46422	0
Xla.L_AQPc2	0	0	0	0	0	0	0	0	0	0	0	0	0	0	0	0	0	0	0	0	0	0	0	0.172234	0
Xla.L_AQPg1	0.062111	0.099047	0.092407	0.334625	0.21593	0.11088	0.162517	0.045065	0.121682	0.10849	0.067661	0.116494	0	2.2742	1.5913	2.13644	0.800319	0.801365	2.53484	3.4674	3.78011	11.2492	6.70728	7.75597	0.28771
Xla.S_AQPg1	0	0.074268	0.044367	0	0.018749	0	0.041423	0	0.0491	0.050146	0.032113	0.042389	0	0.021499	0.219711	0.325911	0.173018	0.060071	0.206231	0.146272	0.339653	0.519866	0.584942	0.233603	0
Xla.L_AQPg2	0	0	0	0	0	0	0	0	0	0	0	0	0	0	0	0	0	0	0	0	0	0.04316	0.023239	0	0
Xla.S_AQPg2	0	0	0	0	0	0	0	0	0	0	0	0	0	0	0	0	0	0	0	0	0	0	0.007144	0.028896	0
Xla.L_AQPg5	0	0	0	0	0	0	0.040082	0.056551	0	0	0	0	0	0	0	0	0	0	0	0	0	0.030893	0.074352	0.025226	0
Xla.L_AQPg4	0.85629	1.69936	2.61119	0.10998	1.10883	0.729382	1.48623	1.44551	1.48066	0.86662	1.51108	0.322447	0.159925	0.07448	0.04422	0.125966	0.17584	0.967045	1.1232	2.11464	1.45598	1.7619	0.945608	2.20144	0.040089
Xla.S_AQPg4	0.400256	0.506478	0.624359	0	0.076093	0	0.216325	0.168125	0.189511	0.068844	0.075841	0.074019	0.07318	0.051733	0.089147	0.021581	0	0.13799	0.066495	0.553317	0.65576	1.60464	0.967066	2.65457	0
Xla.L_AQPg3	139.693	51.8375	45.7902	19.9268	13.4091	8.83661	11.3692	12.5479	12.8178	7.69116	6.66814	1.61062	0.480973	0.197331	0.077696	0	0.141238	0.097167	0.06649	0.034735	0.049013	0.060941	0.059552	0.070031	89.1832
Xla.L_AQP8.1	0	0	0	0	0	0	0	0	0	0	0	0	0	0	0	0	0	0	0	0	0	0	0	0.034171	0
Xla.S_AQP8.1	0.043415	0	0	0	0	0	0	0	0	0.082194	0	0	0	0	0	0	0	0	0	0	0	0	0	0	0
Xla.S_AQP8.2	0	0	0	0	0	0	0	0	0	0	0	0	0	0	0	0	0	0	0	0	0	0	0	0.732386	0
Xla.L_AQPs1	3.95822	3.21978	3.88692	0.863707	1.94195	1.91469	3.35502	3.65759	3.35875	2.77228	3.10422	1.6535	1.6181	2.86754	3.17673	3.28094	5.09278	5.71605	5.649	6.63427	5.75053	11.5788	9.16307	10.6524	1.79601
Xla.L_AQPs2	0	0	0	0	0	0	0.04028	0	0	0.03793	0	0	0	0	0	0	0.031195	0	0	0.047616	0.020881	0.181513	0.089498	1.25285	0
Xla.S_AQPs2	0.018434	0.097432	0.078633	0	0	0	0	0	0	0	0.024024	0	0.084017	0.115462	0.041582	0.119501	0.22739	0	0.077214	0.054237	0.042702	0.100978	0.071383	0.28542	0
